# Supplementary material for: Prevalence of Multimorbidity Among School-Aged Children in the Yangzhou District of China
Source: Healthcare (Basel). 2025 Jun 2;13(11):1320. doi: 10.3390/healthcare13111320 (PMC12154384; doi:10.3390/healthcare13111320)
Supplement: Supplementary file 1 [file healthcare-13-01320-s001.zip]

Archive with 1 entries (1 files):
- healthcare-3643697-supplementary.pdf
